# Supplementary material for: Emerging role of LETM1/GRP78 axis in lung cancer
Source: Cell Death Dis. 2022 Jun 10;13(6):543. doi: 10.1038/s41419-022-04993-5 (PMC9184611; doi:10.1038/s41419-022-04993-5)
Supplement: Supplementary file 7 — Dataset 1B [file 41419_2022_4993_MOESM7_ESM.xlsx]

## Sheet: Figure 1B
Figure 1B	Ad-LacZ						Ad-LETM1
	CON	CCCP	CQ	3MA	CCCP+CQ	CCCP+3MA	CON	CCCP	CQ	3MA	CCCP+CQ	CCCP+3MA
1	32	65	60	35	80	73	53	85	77	36	92	87
2	28	62	58	16	85	65	52	87	71	31	93	88
3	24	51	53	21	75	61	58	91	75	39	103	98
4	27	50	52	24	70	59	54	76	65	35	97	92
5	31	53	57	22	73	58	50	70	63	30	90	85
6	38	66	60	30	78	70	51	74	64	37	91	86
7	34	61	58	24	72	64	48	71	60	34	89	83
8	26	55	54	28	71	61	49	73	61	35	84	79
9	21	53	50	20	74	59	58	84	70	38	93	88
10	22	51	49	26	77	58	48	67	60	34	90	85
11	27	54	51	25	72	60	51	71	75	38	92	87
12	29	50	48	31	81	71	53	72	77	41	91	86
13	33	55	60	23	71	67	45	64	70	32	84	79
14	37	50	48	30	88	61	47	66	72	33	83	78
15	34	52	50	22	84	64	60	97	89	55	102	97
16	38	53	49	21	92	66	60	101	91	51	104	99
17	36	57	53	24	86	69	60	103	88	53	131	126
18	35	55	51	24	84	62	67	111	93	54	120	115
19	34	48	43	26	84	58	65	107	88	54	124	119
20	38	40	45	27	80	54	65	100	83	53	114	109
21	34	43	47	18	82	56	61	99	90	49	107	102
22	37	68	60	16	75	72	57	78	61	45	94	89
23	35	60	62	23	73	64	58	75	62	44	96	91
24	20	62	60	29	78	68	51	77	60	40	94	89
25	26	63	60	13	75	65	40	62	57	29	89	83
26	28	66	67	20	78	68	41	60	58	31	88	83
27	22	60	53	27	70	61	38	65	60	28	94	89
28	24	50	52	27	64	59	37	66	57	29	93	88
29	37	68	55	22	84	67	48	78	62	30	102	97
30	31	75	60	19	81	68	52	80	70	34	104	99
31	33	73	65	18	85	71	55	81	71	32	100	95
32	36	54	45	25	65	60	49	76	68	36	97	92
33	38	70	61	23	80	67	46	74	64	31	98	90
34	34	68	59	24	78	62	51	71	73	34	94	88
35	20	57	48	17	74	53	59	80	80	35	115	108
36	15	50	38	11	68	53	64	77	89	40	107	102
37	27	59	43	20	74	61	65	79	91	34	101	94
38	34	72	68	24	78	78	69	82	95	33	94	89
39	26	59	57	20	62	62	59	73	70	31	88	83
40	36	68	61	21	79	70	67	83	76	37	86	81
ave.	30.425	58.15	54.25	22.9	77	63.625	54.025	79.65	72.65	37.875	97.7	92.45
err.	0.968668	1.32653	1.10404	0.77691	1.06036	0.909133	1.29471	2.01868	1.84584	1.25789	1.73138	1.72684
ttest.		4.61592e-28	5.2009e-27	2.265e-08	2.48518e-47	2.81514e-39	2.61771e-24	1.8087e-35	4.19747e-33	5.66241e-06	9.59421e-49	3.05609e-46
								3.09514e-17	1.46918e-12	6.84831e-14	5.00422e-33	1.68279e-29
