# Supplementary material for: Emerging role of LETM1/GRP78 axis in lung cancer
Source: Cell Death Dis. 2022 Jun 10;13(6):543. doi: 10.1038/s41419-022-04993-5 (PMC9184611; doi:10.1038/s41419-022-04993-5)
Supplement: Supplementary file 8 — Dataset 1D [file 41419_2022_4993_MOESM8_ESM.xlsx]

## Sheet: Figure 1D
Figure 1D	si-NC						si-LETM1
	CON	CCCP	CQ	3MA	CCCP+CQ	CCCP+3MA	CON	CCCP	CQ	3MA	CCCP+CQ	CCCP+3MA
1	8	48	43	3	74	73	5	42	34	0	68	58
2	14	40	39	10	79	65	11	34	28	0	59	52
3	13	33	30	11	69	61	4	28	22	6	49	59
4	12	38	37	6	64	59	2	33	22	0	53	53
5	15	52	50	10	67	58	3	47	40	5	67	56
6	11	50	44	5	72	70	5	41	31	2	61	60
7	9	44	39	4	66	64	6	28	27	0	45	44
8	19	43	35	12	65	61	8	30	28	3	50	45
9	12	37	37	11	68	59	10	21	27	4	41	44
10	13	38	30	10	71	58	7	24	17	2	40	46
11	17	43	38	11	66	60	10	28	32	4	46	48
12	9	38	30	7	75	71	12	29	24	1	49	47
13	14	40	27	10	65	67	4	21	20	2	43	40
14	18	45	28	12	82	61	6	23	19	2	50	39
15	18	49	34	9	78	64	7	40	24	1	69	58
16	13	53	44	7	86	66	8	46	31	4	70	60
17	6	57	28	0	80	69	10	50	15	0	72	61
18	11	49	31	6	78	62	4	38	21	0	60	62
19	12	58	34	2	78	58	3	39	25	0	64	71
20	17	37	21	8	74	54	5	27	14	2	54	64
21	9	41	24	0	76	56	0	36	17	0	53	63
22	15	40	31	11	69	72	6	30	22	3	52	50
23	16	46	30	10	67	64	7	32	26	3	59	52
24	15	44	37	9	72	68	6	34	31	4	63	50
25	14	58	42	8	69	65	6	38	34	5	68	47
26	11	53	34	4	72	68	8	44	27	1	76	74
27	10	57	47	8	64	61	3	39	37	0	66	50
28	11	58	48	7	58	59	4	41	38	0	73	49
29	13	51	42	9	78	67	7	45	32	3	78	58
30	15	49	44	9	75	68	11	37	37	4	81	60
31	7	53	41	7	79	71	3	38	28	2	69	56
32	12	39	28	8	59	60	8	33	15	3	53	53
33	9	42	37	5	74	67	5	31	21	1	64	51
34	15	56	41	7	72	62	10	39	30	1	60	49
35	11	54	43	12	68	53	6	40	37	4	61	69
36	17	43	35	14	62	53	10	34	26	4	53	63
37	16	46	32	16	68	61	11	36	20	8	57	55
38	11	58	51	9	72	78	6	39	41	2	68	50
39	12	43	32	10	56	62	5	30	27	3	59	44
40	18	40	31	15	73	70	8	27	20	6	45	42
ave.	12.95	46.575	36.225	8.3	71	63.625	6.5	34.8	26.675	2.375	59.2	53.8
err.	0.513847	1.13955	1.14045	0.571996	1.06036	0.909133	0.448645	1.13691	1.14039	0.31963	1.66726	1.32877
