# Supplementary material for: Emerging role of LETM1/GRP78 axis in lung cancer
Source: Cell Death Dis. 2022 Jun 10;13(6):543. doi: 10.1038/s41419-022-04993-5 (PMC9184611; doi:10.1038/s41419-022-04993-5)
Supplement: Supplementary file 9 — Dataset 1F [file 41419_2022_4993_MOESM9_ESM.xlsx]

## Sheet: Figure 1F
Figure 1F	Ad-LacZ						Ad-LETM1
LC3I	CON	CCCP	CQ	3MA	CCCP+CQ	CCCP+3MA	CON	CCCP	CQ	3MA	CCCP+CQ	CCCP+3MA
1	6098.55	6710.65	8315.6	9125.48	8766.31	9559.77	11628.6	8526.06	13352.7	11275.2	8069.72	6131.89
2	7345.75	7957.85	9562.8	10372.7	10013.5	10807	12875.8	9773.26	14599.9	12522.4	9316.92	7379.09
3	5485.93	6098.03	7702.98	8512.86	8153.68	8947.15	11016	7913.44	12740.1	10662.6	7457.1	5519.27
LC3I	CON	CCCP	CQ	3MA	CCCP+CQ	CCCP+3MA	CON	CCCP	CQ	3MA	CCCP+CQ	CCCP+3MA
1	3227.65	12440.4	12151	7926.28	21445.8	20124.2	15206.2	21001	28147.2	5233.53	23430	15749.5
2	4463.56	13676.3	13386.9	9162.2	22681.8	21360.1	17442.1	22236.9	29383.1	6469.44	24665.9	16985.4
3	2600.62	11813.4	11524	7299.26	20818.8	19497.2	11579.5	20373.9	27520.2	4906.5	22802.9	15122.5
LC3II / LC3I	CON	CCCP	CQ	3MA	CCCP+CQ	CCCP+3MA	CON	CCCP	CQ	3MA	CCCP+CQ	CCCP+3MA
1	0.529249	1.85383	1.46123	0.868588	2.44639	2.10509	1.30766	2.46315	2.10797	0.464163	2.90344	2.56845
2	0.607639	1.7186	1.3999	0.883301	2.26512	1.97651	1.35464	2.27528	2.01255	0.51663	2.64743	2.30183
3	0.474054	1.93725	1.49604	0.85744	2.5533	2.17915	1.05116	2.5746	2.16012	0.460162	3.05788	2.73994
Ratio.	CON	CCCP	CQ	3MA	CCCP+CQ	CCCP+3MA	CON	CCCP	CQ	3MA	CCCP+CQ	CCCP+3MA
1	1	3.50277	2.76095	1.64117	4.62239	3.97751	2.47078	4.65405	3.98296	0.877023	5.48597	4.85302
2	1	2.82832	2.30383	1.45366	3.72774	3.25277	2.22936	3.74446	3.31209	0.850226	4.35691	3.78815
3	1	4.08656	3.15585	1.80874	5.3861	4.59684	2.21738	5.43103	4.5567	0.970695	6.4505	5.7798
ave.	1	3.47255	2.74021	1.63452	4.57874	3.94237	2.30584	4.60984	3.95058	0.899315	5.43113	4.80699
err.	0	0.363537	0.246176	0.102556	0.479226	0.388395	0.082543	0.487373	0.359654	0.036519	0.604989	0.575401
