# Supplementary material for: Emerging role of LETM1/GRP78 axis in lung cancer
Source: Cell Death Dis. 2022 Jun 10;13(6):543. doi: 10.1038/s41419-022-04993-5 (PMC9184611; doi:10.1038/s41419-022-04993-5)
Supplement: Supplementary file 10 — Dataset 2B [file 41419_2022_4993_MOESM10_ESM.xlsx]

## Sheet: Figure 2B
Figure 2B	Ad-LacZ		Ad-LETM1
	CON	CCCP	CON	CCCP
1	7	22	11	45
2	3	19	10	47
3	4	18	16	51
4	2	17	12	36
5	6	18	8	30
6	3	23	9	34
7	9	18	11	31
8	1	12	7	33
9	4	16	14	44
10	3	14	6	27
11	2	11	9	41
12	4	7	6	42
13	8	12	11	34
14	7	17	13	36
15	9	19	14	57
16	4	10	5	61
17	5	14	4	63
18	7	12	9	71
19	5	15	9	67
20	3	13	9	60
21	9	18	11	59
22	7	15	10	48
23	3	17	12	45
24	5	15	3	47
25	2	20	9	44
26	3	23	4	20
27	3	17	4	25
28	2	17	5	26
29	6	25	6	38
30	6	32	10	40
31	4	30	13	41
32	7	21	17	36
33	5	27	4	44
34	4	25	9	51
35	5	14	11	50
36	3	17	12	57
37	2	16	12	39
38	4	29	14	42
39	3	16	13	33
40	8	25	15	43
ave.	4.675	18.15	9.675	43.45
err.	0.347864	0.887629	0.573325	1.88413
