# Supplementary material for: Emerging role of LETM1/GRP78 axis in lung cancer
Source: Cell Death Dis. 2022 Jun 10;13(6):543. doi: 10.1038/s41419-022-04993-5 (PMC9184611; doi:10.1038/s41419-022-04993-5)
Supplement: Supplementary file 11 — Dataset 2C [file 41419_2022_4993_MOESM11_ESM.xlsx]

## Sheet: Figure 2C
Fig 2C
Set 1		P3 population parent	ratio.
Ad-LacZ	Con	0.4	1
	CCCP	21.7	54.25
Ad-LETM1	Con	8.2	20.5
	CCCP	27.7	69.25
Set 12		P3 population parent	ratio.
Ad-LacZ	Con	0.7	1
	CCCP	37.4	53.4286
Ad-LETM1	Con	14.6	20.8571
	CCCP	46.4	66.2857
Set 3		P3 population parent	ratio.
Ad-LacZ	Con	1.2	1
	CCCP	57.8	48.1667
Ad-LETM1	Con	32.1	26.75
	CCCP	79.3	66.0833
ave.		P3 population parent	ratio.
Ad-LacZ	Con	0.766667	1
	CCCP	38.9667	51.9484
Ad-LETM1	Con	18.3	22.7024
	CCCP	51.1333	67.2063
Err.		P3 population parent	ratio.
Ad-LacZ	Con	0.233333	0
	CCCP	10.4506	1.90568
Ad-LETM1	Con	7.14306	2.02643
	CCCP	15.0825	1.02349
