# Supplementary material for: Emerging role of LETM1/GRP78 axis in lung cancer
Source: Cell Death Dis. 2022 Jun 10;13(6):543. doi: 10.1038/s41419-022-04993-5 (PMC9184611; doi:10.1038/s41419-022-04993-5)
Supplement: Supplementary file 12 — Dataset 3B [file 41419_2022_4993_MOESM12_ESM.xlsx]

## Sheet: Figure 3B
Fig 3B
Set 1		FITC-A	PE-A	PE-A/FITC-A	Ratio.	%
Ad-LacZ	Con	6617	14276	2.15747	1	100
	CCCP	16528	4970	0.300702	0.139377	13.9377
Ad-LETM1	Con	9230	9483	1.02741	0.47621	47.621
	CCCP	16180	2915	0.180161	0.0835054	8.35054
Set 2		FITC-A	PE-A	PE-A/FITC-A	Ratio.	%
Ad-LacZ	Con	6752	7548	1.11789	1	100
	CCCP	11795	4222	0.357948	0.3202	32.02
Ad-LETM1	Con	9386	4795	0.510867	0.456992	45.6992
	CCCP	16280	3520	0.216216	0.193414	19.3414
Set 3		FITC-A	PE-A	PE-A/FITC-A	Ratio.	%
Ad-LacZ	Con	6124	8548	1.39582	1	100
	CCCP	19515	8912	0.456674	0.327173	32.7173
Ad-LETM1	Con	9912	6984	0.7046	0.504793	50.4793
	CCCP	15780	3175	0.201204	0.144148	14.4148
ave.					Ratio.	%
Ad-LacZ	Con				1	100
	CCCP				0.26225	26.225
Ad-LETM1	Con				0.479332	47.9332
	CCCP				0.140356	14.0356
Err.					Ratio.	%
Ad-LacZ	Con				0	0
	CCCP				0.0614694	6.14694
Ad-LETM1	Con				0.013887	1.3887
	CCCP				0.0317846	3.17846
