# Supplementary material for: Emerging role of LETM1/GRP78 axis in lung cancer
Source: Cell Death Dis. 2022 Jun 10;13(6):543. doi: 10.1038/s41419-022-04993-5 (PMC9184611; doi:10.1038/s41419-022-04993-5)
Supplement: Supplementary file 13 — Dataset 3F [file 41419_2022_4993_MOESM13_ESM.xlsx]

## Sheet: Figure 3F
	Con	Lacz	LETM1	Ionomycin
1st Set	81881	123947	159061	40664
2nd Set	25961	53240	72325	15721
3rd Set	13669	13758	18622	466
	Con/LacZ	Lacz/LacZ	LETM1/LacZ	Ionomycin/LacZ
1st Set	0.660613	1	1.2833	0.328076
2nd Set	0.487622	1	1.35847	0.295285
3rd Set	0.993531	1	1.35354	0.0338712
	Con	Lacz	LETM1	Ionomycin
ave.	0.713922	1	1.33177	0.219077
err.	0.148456	0	0.0242774	0.0930857
