# Supplementary material for: Emerging role of LETM1/GRP78 axis in lung cancer
Source: Cell Death Dis. 2022 Jun 10;13(6):543. doi: 10.1038/s41419-022-04993-5 (PMC9184611; doi:10.1038/s41419-022-04993-5)
Supplement: Supplementary file 14 — Dataset 4D [file 41419_2022_4993_MOESM14_ESM.xlsx]

## Sheet: Figure 4D
fig 4D		Ad-LacZ	Ad-LETM1	Relative Ad-LacZ	Relative Ad-LETM1
puncta per cell	1	57	79	1.29873	1.8
	2	54	85	1.23038	1.93671
	3	60	86	1.36709	1.95949
	4	48	90	1.09367	2.05063
	5	50	69	1.13924	1.57215
	6	20	59	0.455696	1.3443
	7	35	98	0.797468	2.23291
	8	31	99	0.706329	2.2557
	9	40	88	0.911392	2.00506
ave		43.8889	83.6667	1	1.90633
err.		4.43923	4.33333	0.101147	0.0987342
ttest					4.29991e-06
