# Supplementary material for: Emerging role of LETM1/GRP78 axis in lung cancer
Source: Cell Death Dis. 2022 Jun 10;13(6):543. doi: 10.1038/s41419-022-04993-5 (PMC9184611; doi:10.1038/s41419-022-04993-5)
Supplement: Supplementary file 15 — Dataset 5D [file 41419_2022_4993_MOESM15_ESM.xlsx]

## Sheet: Figure 5D
fig 5D
Set 1		P2 population	Ratio.					ave.	err.	ttest
-DOX	non	1.64	1			-DOX	non	1	0				-DOX			+DOX
	HNK	1.55	0.945122				HNK	0.877027	0.101252	0.135085			non	HNK	CCCP	non	HNK
	CCCP	3.91	2.38415				CCCP	4.5003	0.997531	0.00634369		1set	1	0.945122	2.38415	1.67683	1.15244
+DOX	non	2.75	1.67683			+DOX	non	2.17321	0.326483	0.00572806		2set	1	0.782313	3.21088	1.7483	1.19048
	HNK	1.89	1.15244				HNK	1.17079	0.104998	0.0774731		3set	1	0.656818	6.22727	2.17136	0.913636
Set 2		P2 population										4set	1	1.12385	6.1789	3.09633	1.42661
-DOX	non	1.47	1
	HNK	1.15	0.782313
	CCCP	4.72	3.21088
+DOX	non	2.57	1.7483
	HNK	1.75	1.19048
Set 3		P2 population
-DOX	non	4.4	1
	HNK	2.89	0.656818
	CCCP	27.4	6.22727
+DOX	non	9.554	2.17136
	HNK	4.02	0.913636
Set 4		P2 population
-DOX	non	2.18	1
	HNK	2.45	1.12385
	CCCP	13.47	6.1789
+DOX	non	6.75	3.09633
	HNK	3.11	1.42661
