# Supplementary material for: Emerging role of LETM1/GRP78 axis in lung cancer
Source: Cell Death Dis. 2022 Jun 10;13(6):543. doi: 10.1038/s41419-022-04993-5 (PMC9184611; doi:10.1038/s41419-022-04993-5)
Supplement: Supplementary file 16 — Dataset 6A [file 41419_2022_4993_MOESM16_ESM.xlsx]

## Sheet: Figure 6A
fig 6A		Ad-LacZ	Ad-LETM1	Relative Ad-LacZ	Relative Ad-LETM1
puncta per cell	1	3	32	1	10.6667
	2	4	35	1.33333	11.6667
	3	2	26	0.666667	8.66667
	4	3	9	1	3
	5	3	15	1	5
	6	3	7	1	2.33333
ave		3	20.6667	1	6.88889
err.		0.210819	3.99259	0.0702728	1.33086
ttest					0.00239252
