# Supplementary material for: Emerging role of LETM1/GRP78 axis in lung cancer
Source: Cell Death Dis. 2022 Jun 10;13(6):543. doi: 10.1038/s41419-022-04993-5 (PMC9184611; doi:10.1038/s41419-022-04993-5)
Supplement: Supplementary file 17 — Dataset 6E [file 41419_2022_4993_MOESM17_ESM.xlsx]

## Sheet: Figure 6E
	-Dox						+Dox
	con			Cas9-GRP75			con			Cas9-GRP75
cell	MAM point	mito-lysosome	total mito	MAM point	mito-lysosome	total mito	MAM point	mito-lysosome	total mito	MAM point	mito-lysosome	total mito
1	1	5	35	2	2	38	4	4	31	2	2	25
2	2	4	55	1	0	21	13	5	70	2	3	30
3	3	3	46	0	1	25	5	8	53	1	0	54
4	2	5	70	2	2	30	5	7	56	4	1	50
5	1	2	60	2	0	28	7	9	60	4	5	102
6	1	1	42	1	1	47	4	5	62	3	2	41
7	2	2	34	1	1	19	4	3	47	4	3	64
ave	1.71429	3.14286	48.8571	1.28571	1	29.7143	6	5.85714	54.1429	2.85714	2.28571	52.2857
std	0.699854	1.45686	12.4031	0.699854	0.755929	9.12945	3.02372	2.03038	11.5811	1.12486	1.48461	23.861
er	0.26452	0.550642	4.68793	0.26452	0.285714	3.45061	1.14286	0.767412	4.37725	0.425156	0.561132	9.01861
							0.0130241			0.0665655
