# Supplementary material for: Emerging role of LETM1/GRP78 axis in lung cancer
Source: Cell Death Dis. 2022 Jun 10;13(6):543. doi: 10.1038/s41419-022-04993-5 (PMC9184611; doi:10.1038/s41419-022-04993-5)
Supplement: Supplementary file 18 — Dataset 7A [file 41419_2022_4993_MOESM18_ESM.xlsx]

## Sheet: Figure 7A
								ave		std	er
	LETM1	Pink	actin	LETM1/Actin	Pink1/Actin	LETM1/Actin	Pink1/Actin	LETM1	Pink	LETM1	Pink	LETM1	Pink
1	3209.38	175.799	17983.4	1	1	1	1	0.426198	0.450534	0.419159	0.400811	0.242002	0.231408
2	1371.31	83.021	28654.8	0.268157	0.296379	0.268157	0.296379
3	49.142	14.243	26384.3	0.0104366	0.0552219	0.0104366	0.0552219
4	6239.95	3800.74	30180.8	1.15852	12.8823	1.15852	12.8823	0.876557	6.49231	0.215569	4.5191	0.124459	2.6091	0.091895	0.174443
5	3934.9	875.134	26375.1	0.835972	3.39419	0.835972	3.39419
6	2704.72	746.497	23860.3	0.635183	3.20043	0.635183	3.20043
7	7172.81	1875.79	21727.6	1.84982	8.83139	1.84982	8.83139	1.17647	10.1697	0.518271	2.25901	0.299224	1.30424	0.012937	0.0283622
8	5622.55	3770.74	28891.1	1.09049	13.3511	1.09049	13.3511
9	2491.35	1928.95	23697.7	0.589088	8.32668	0.589088	8.32668
10	2569.15	284.335	24005.1	0.599708	1.21167	0.599708	1.21167	2.52377	5.49547	1.48513	4.72047	0.85744	2.72536	0.25888	0.293301
11	7727.71	491.912	15708.9	2.75649	3.2033	2.75649	3.2033
12	8082.33	1267.89	10744.3	4.21512	12.0714	4.21512	12.0714
	3209.38	175.799	17983.4	0.178463	0.0097756	1
	1371.31	83.021	28654.8	0.0478561	0.00289728
	49.142	14.243	26384.3	0.00186254	0.000539828
	6239.95	3800.74	30180.8	0.206752	0.125932
	3934.9	875.134	26375.1	0.14919	0.0331803
	2704.72	746.497	23860.3	0.113356	0.0312862
	7172.81	1875.79	21727.6	0.330125	0.0863322
	5622.55	3770.74	28891.1	0.194611	0.130515
	2491.35	1928.95	23697.7	0.10513	0.0813983
	2569.15	284.335	24005.1	0.107026	0.0118448
	7727.71	491.912	15708.9	0.491932	0.0313142
	8082.33	1267.89	10744.3	0.752241	0.118006
